# Supplementary material for: Two Separate Brain Networks for Predicting Trainability and Tracking Training-Related Plasticity in Working Dogs
Source: Animals (Basel). 2024 Apr 2;14(7):1082. doi: 10.3390/ani14071082 (PMC11010877; doi:10.3390/ani14071082)
Supplement: Supplementary file 1 [file animals-14-01082-s001.zip]

Archive with 1 entries (1 files):
- animals-2918878-supplementary.pdf
